# Supplementary material for: Bacteriobiota and Chemical Changes during the Ripening of Traditional Fermented “Pirot ‘Ironed’ Sausage”
Source: Foods. 2023 Feb 3;12(3):664. doi: 10.3390/foods12030664 (PMC9913956; doi:10.3390/foods12030664)
Supplement: Supplementary file 1 [file foods-12-00664-s001.zip]

Archive with 1 entries (1 files):
- foods-2146666-supplementary.pdf
